# Supplementary material for: Gut Microbial Dysbiosis Is Associated with Altered Hepatic Functions and Serum Metabolites in Chronic Hepatitis B Patients
Source: Front Microbiol. 2017 Nov 13;8:2222. doi: 10.3389/fmicb.2017.02222 (PMC5693892; doi:10.3389/fmicb.2017.02222)
Supplement: Supplementary file 6 [file Table1.xls]

## Sheet: mapping
Supplementary Table 1. The characteristics and corresponding NCBI SRA accession number of each sample.
	Disease	Gender	Age	PT	ALT	AST	GGT	TBIL	DBIL	IDBIL	ALB	Child.Pugh.score	Child.Pugh.level	BMI	SRA accession number
SGH0H001FFD011	healthy	2	30	12.5	10	14	63	13.1	3.8	9.3	63	5	A	24.3824	SRR5447048
SGH0H002FFD012	healthy	1	53	12.2	22	22	27	9.8	3.9	5.9	39	5	A	24.4418	SRR5447047
SGH0H003FFD012	healthy	1	31	12.7	20	32	21	11.2	3.9	7.3	44	5	A	20.0692	SRR5447046
SGH0H005FFD011	healthy	1	48	12.1	15	16	21	13.6	3.9	9.7	38	5	A	20.6575	SRR5447045
SGH0H006FFD011	healthy	2	44	12.6	NA	NA	NA	17.1	3	14.1	45	5	A	24.539	SRR5447044
SGH0H008FFD011	healthy	2	37	13.7	14	15	16	18.1	3.3	14.8	40	5	A	22.3081	SRR5447043
SGH0H009FFD011	healthy	1	34	13.7	NA	NA	NA	11.6	3.1	8.5	43	5	A	23.8884	SRR5447042
SGH0H010FFD011	healthy	2	27	12	13	15	15	10.1	1.8	8.3	39	5	A	18.2183	SRR5447041
SGH0H013FFD011	healthy	2	43	12.4	NA	NA	NA	14.5	4.1	10.4	42	5	A	20.9572	SRR5447040
SGH0H015FFD011	healthy	1	45	11.8	16	16	18	6.9	3	3.9	42	5	A	21.7193	SRR5447039
SGH0H016FFD011	healthy	2	39	12.4	47	15	23	12.9	4.5	8.4	48	5	A	22.0741	SRR5447038
SGH0H017FFD011	healthy	1	35	12.8	17	17	17	14.9	4.2	10.7	44	5	A	20.5191	SRR5447037
SGH0H018FFD011	healthy	1	45	12.6	16	19	20	16.6	4.9	11.7	45	5	A	24.2123	SRR5447036
SGH0H019FFD012	healthy	1	29	12.3	24	19	27	20.1	4.2	15.9	33.4	6	A	24.623	SRR5447035
SGH0H023FFD011	healthy	1	52	15.8	21	19	26	15.4	4.7	10.7	41	6	A	19.8839	SRR5447034
SGH0H024FFD011	healthy	1	26	11.8	14	16	18	20.3	4.4	15.9	43	5	A	23.0388	SRR5447033
SGH0H025FFD012	healthy	1	27	13.3	16	16	21	17.9	5.1	12.8	50	5	A	19.487	SRR5447032
SGH0H028FFD011	healthy	1	23	12.8	21	19	12	16	4.7	11.3	46	5	A	21.2245	SRR5447031
SGH0H029FFD011	healthy	1	22	12.2	14	22	19	11.1	3.3	7.8	48	5	A	21.0772	SRR5447030
SGH0H032FFD011	healthy	2	27	12.8	25	21	21	14.2	4.4	9.8	42	5	A	21.7079	SRR5447029
SGH0H037FFD012	healthy	2	57	12.2	18	19	14	20.5	4.8	15.7	39	5	A	23.1473	SRR5447026
SGH0H046FFD011	healthy	2	55	12	17	24	19	17.5	3.8	13.7	44	5	A	20.3428	SRR5447025
SGH0V005FFD011	HBV	1	42	12.3	44	31	132	12.8	4.7	8.1	42	5	A	23.255	SRR5447022
SGH0V010FFD011	HBV	1	31	11.1	59	35	31	17.4	4.5	12.9	48.1	5	A	24.7409	SRR5447020
SGH0V020FFD011	HBV	1	59	13.4	37	30	34	11.3	2.8	8.5	43	5	A	24.4898	SRR5447016
SGH0V022FFD011	HBV	1	43	13.3	307	321	193	15.5	5.2	10.3	40.1	5	A	23.3887	SRR5447015
SGH0V024FFD011	HBV	2	28	11.9	65	70	18	9.7	2.3	7.4	45.8	5	A	18.8707	SRR5447014
SGH0V028FFD011	HBV	2	44	11.7	66	42	20	16.6	4.3	12.3	44.6	5	A	42.9688	SRR5447011
SGH0V029FFD011	HBV	2	42	12.2	15	16	13	10.4	2	8.4	48	5	A	20.5761	SRR5447010
SGH0V054FFD012	HBV	2	49	11.6	73	52	27	13.5	3.2	10.3	47.2	5	A	26.0375	SRR5446998
SGH0V058FFD012	HBV	1	55	14.1	94	61	68	21.7	6.9	14.8	46.8	6	A	25.9095	SRR5446995
SGH0V064FFD011	HBV	1	50	12	58	54	38	13.8	3.8	10	45.2	5	A	21.9713	SRR5446990
SGH0V066FFD011	HBV	2	27	11.6	23	30	12	9.4	2.7	6.7	47.1	5	A	17.5781	SRR5446989
SGH0V069FFD011	HBV	1	53	11.7	32	42	37	19.7	5.4	14.3	47.1	5	A	19.9792	SRR5446987
SGH0V075FFD011	HBV	1	39	14.9	71	41	53	31.5	4.6	26.9	45	6	A	28.0277	SRR5446986
SGH0V076FFD011	HBV	1	29	13.9	98	70	45	6.7	1.6	5.1	37.6	5	A	19.0311	SRR5446985
SGH0V077FFD011	HBV	1	26	13.8	27	33	47	31.5	15.3	16.2	35.4	5	A	17.6471	SRR5446984
SGH0V078FFD011	HBV	1	36	12.4	146	94	66	12.1	3.8	8.3	45.6	5	A	22.8571	SRR5446983
SGH0V088FFD011	HBV	1	32	11.5	97	55	64	19.6	6.2	13.4	43.2	5	A	18.4013	SRR5446980
SGH0V096FFD011	HBV	1	30	13.7	66	58	90	15.2	2.1	13.1	43	5	A	24.8016	SRR5446979
SGH0V112FFD011	HBV	2	33	14.3	33	57	48	10.9	2.4	8.5	37.4	6	A	17.313	SRR5446971
SGH0V118FFD011	HBV	1	39	14.8	284	136	73	13.4	3.9	9.5	40.6	6	A	25.9516	SRR5446966
SGH0V121FFD011	HBV	1	43	11.7	26	25	56	14.7	5.6	9.1	42.6	5	A	23.4375	SRR5446963
SGH0V129FFD011	HBV	1	31	14.7	65	76	34	17.4	5.5	11.9	45.5	6	A	21.0077	SRR5446958
SGH0V133FFD011	HBV	1	28	13.8	308	136	89	26.8	12.6	14.2	35.8	5	A	24.4898	SRR5446957
SGH0V135FFD011	HBV	2	44	11.7	17	26	11	9.6	3.1	6.5	50	5	A	20.7031	SRR5446955
SGH0V138FFD011	HBV	2	54	12.5	24	32	15	14.7	3.8	10.9	45	5	A	19.8141	SRR5446953
SGH0V141FFD011	HBV	2	40	13.6	23	24	13	12.6	3	9.6	43.8	5	A	22.2222	SRR5446952
SGH0V142FFD011	HBV	1	52	12.7	19	23	24	17	3.9	13.1	44.9	5	A	19.5918	SRR5446951
SGH0V147FFD011	HBV	1	38	16.1	343	156	136	22.6	6.4	16.2	43.1	6	A	28.7317	SRR5446947
SGH0V149FFD011	HBV	2	29	12.6	22	21	12	13.3	3	10.3	53.7	5	A	18.9619	SRR5446946
SGH0V155FFD011	HBV	1	49	13.4	76	92	96	30.2	11.2	19	33.1	6	A	20.2812	SRR5446942
SGH0V157FFD011	HBV	2	25	10.9	15	22	10	19.9	4.2	15.7	46	5	A	18.3655	SRR5446940
SGH0V159FFD011	HBV	1	30	10.7	61	91	43	23.7	5.7	18	46.5	5	A	24.4898	SRR5446938
SGH0V160FFD011	HBV	2	37	11.6	255	296	80	12.9	3.6	9.3	43.2	5	A	19.1001	SRR5446937
SGH0V186FFD011	HBV	1	44	13.8	69	70	23	25.2	7.1	18.1	45.2	5	A	21.3578	SRR5446924
SGH0V187FFD011	HBV	2	22	14.8	129	81	29	8.1	3.7	4.4	46.6	6	A	19.5312	SRR5446923
SGH0V191FFD011	HBV	1	43	15.3	72	39	34	16.8	5.3	11.5	47	6	A	27.6817	SRR5446920
SGH0V192FFD011	HBV	1	45	15.2	43	58	88	23.2	8.3	14.9	42.3	6	A	20.9366	SRR5446919
SGH0V195FFD011	HBV	2	43	16.1	71	57	24	12.9	4.6	8.3	39.1	6	A	19.3548	SRR5446916
SGH0V197FFD011	HBV	1	25	14.4	289	151	26	16	3.7	12.3	41.3	6	A	18.7305	SRR5446915
SGH0V200FFD011	HBV	2	30	13.1	38	32	17	12.9	2.7	10.2	47.8	5	A	23.0469	SRR5446914
SGH0V202FFD011	HBV	1	38	13.2	14	9	23	15.7	4.5	11.2	47.8	5	A	17.7557	SRR5446912
SGH0V203FFD011	HBV	2	31	12.7	28	20	11	13.6	3.6	10	45	5	A	19.5312	SRR5446911
SGH0V206FFD011	HBV	1	38	10.7	55	29	27	15.4	3.6	11.8	49.1	5	A	27.5482	SRR5446908
SGH0V207FFD011	HBV	1	35	12.3	45	27	10	10.2	2.7	7.5	44.3	5	A	20.202	SRR5446907
SGH0V209FFD011	HBV	1	40	11.7	43	45	23	18.2	3.4	14.8	48.5	5	A	27.0416	SRR5446905
SGH0V214FFD011	HBV	1	42	16	117	65	11	31.4	7.8	5.09	45.2	6	A	19.5918	SRR5446901
SGH0V219FFD011	HBV	1	31	14.4	31	26	11	15.7	5	10.7	49.1	6	A	21.6296	SRR5446898
SGH0V228FFD011	HBV	1	43	12.4	76	22	23	29.2	8.7	20.5	48.3	5	A	25.9516	SRR5446894
SGH0V230FFD011	HBV	1	30	13.6	41	33	28	13.6	3.9	9.7	46.7	5	A	24.4646	SRR5446892
SGH0V246FFD011	HBV	1	30	12.5	24	21	20	11.1	3.9	7.2	44.6	5	A	20.8086	SRR5446883
SGH0V254FFD011	HBV	1	25	11.6	13	20	45	23.3	8.6	14.7	49.3	5	A	22.46	SRR5446879
SGH0V259FFD011	HBV	1	50	11.2	64	37	27	19.8	6.6	13.2	45.5	5	A	23.8751	SRR5446877
SGH0V262FFD011	HBV	1	29	12.8	47	24	14	27.5	8.3	19.2	47.8	5	A	17.9282	SRR5446875
SGH0V264FFD011	HBV	2	36	12	42	81	19	7.6	2.3	5.3	45.2	5	A	20.0474	SRR5446874
SGH0V268FFD011	HBV	1	31	12	11	25	14	39.4	11.7	27.7	48.1	6	A	24.4898	SRR5446873
SGH0V283FFD011	HBV	1	27	12.6	41	34	40	22.5	7.2	15.3	44.7	5	A	17.9931	SRR5446860
SGH0V286FFD011	HBV	1	39	14.2	37	29	69	17.5	6	11.5	39.5	6	A	28.7319	SRR5446858
SGH0V293FFD011	HBV	2	32	10.7	64	39	86	15.6	4.4	11.2	43.4	5	A	21.4844	SRR5446855
SGH0V297FFD011	HBV	2	23	10.8	14	21	8	11.8	3.5	8.3	39.8	5	A	21.2183	SRR5446854
SGH0V302FFD011	HBV	1	56	14.4	22	30	19	14.1	3.6	10.5	49.4	6	A	25.1559	SRR5446852
SGH0V303FFD011	HBV	2	22	14.5	66	43	17	14.4	3.9	10.5	41.4	6	A	19.433	SRR5446851
SGH0V305FFD011	HBV	1	46	13.5	15	30	14	25.5	7.5	18	47.7	5	A	20.0155	SRR5446849
SGH0V308FFD011	HBV	2	26	12.3	93	126	61	11.2	3.1	8.1	43.8	5	A	24.4444	SRR5446847
SGH0V313FFD011	HBV	1	43	12.1	21	27	27	21.7	5.3	16.4	47.3	5	A	23.4375	SRR5446843
SGH0V316FFD011	HBV	2	25	15.3	43	49	32	8.5	3.2	5.3	46.3	6	A	17.9982	SRR5446841
SGH0V317FFD011	HBV	1	37	15.2	43	35	32	27.1	4.9	22.2	45.1	6	A	25.0135	SRR5446840
SGH0V319FFD011	HBV	1	50	11.9	37	31	24	17.3	5.2	12.1	46.7	5	A	25.8806	SRR5446838
SGH0V330FFD012	HBV	2	54	14.6	21	25	24	10.7	2.9	7.8	36	6	A	22.231	SRR5446835
SGH0V332FFD012	HBV	1	30	12.9	67	38	31	17.6	4.6	13	45	5	A	23.03	SRR5446834
SGH0V341FFD011	HBV	1	38	11.5	66	30	26	17.9	5.3	12.6	43.1	5	A	22.8624	SRR5446832
SGH0V349FFD012	HBV	2	31	11.2	17	20	12	13.2	4.1	9.1	44.8	5	A	18.026	SRR5446828
SGH0V353FFD012	HBV	1	39	13.7	57	28	40	9	2.4	6.6	46.5	5	A	24.4898	SRR5446824
SGH0V355FFD012	HBV	1	37	13.4	45	40	38	14.6	3.1	11.5	42	5	A	25.1024	SRR5446822
SGH0V370FFD011	HBV	2	42	11	16	19	12	18.3	5	13.3	48.4	5	A	18.902	SRR5446820
SGH0V377FFD011	HBV	2	47	10.9	39	36	17	16.9	5.2	11.7	52.1	5	A	17.5781	SRR5446819
SGH0V389FFD011	HBV	2	23	12.2	111	64	24	18.6	5.1	13.5	45.4	5	A	17.6254	SRR5446818
SGH0V002FFD011	HBV	1	39	14.4	134	107	283	58.4	35.9	22.5	32.5	9	B	21.4844	SRR5447023
SGH0V019FFD011	HBV	2	34	14	64	119	51	50.7	25.7	25	37.4	7	B	19.4734	SRR5447017
SGH0V047FFD011	HBV	1	33	16.7	629	311	265	24.2	12.1	12.1	33.5	7	B	20.9366	SRR5447003
SGH0V050FFD011	HBV	1	39	18.1	126	44	342	50.6	29	21.6	34.1	9	B	21.3382	SRR5447001
SGH0V119FFD011	HBV	1	37	18.3	384	203	48	24.7	8.4	16.3	41.1	7	B	20.1771	SRR5446965
SGH0V165FFD011	HBV	2	27	14.2	22	28	8	10.1	3.4	6.7	4.6	8	B	22.0386	SRR5446933
SGH0V211FFD011	HBV	1	41	15.7	31	45	223	39.2	19.5	19.7	42.2	7	B	22.4913	SRR5446903
SGH0V224FFD011	HBV	1	50	NA	641	522	136	222	149.3	72.7	31.2	8	B	26.7036	SRR5446896
SGH0V272FFD011	HBV	2	25	14.5	22	32	13	35.8	9.5	26.3	43.8	7	B	15.1796	SRR5446869
