# Supplementary material for: Gut Microbial Dysbiosis Is Associated with Altered Hepatic Functions and Serum Metabolites in Chronic Hepatitis B Patients
Source: Front Microbiol. 2017 Nov 13;8:2222. doi: 10.3389/fmicb.2017.02222 (PMC5693892; doi:10.3389/fmicb.2017.02222)
Supplement: Supplementary file 8 [file Table3.xls]

## Sheet: serum
Table.S3 serum metabolites detected
	Cyclohexa-2,5-diene-1,4-dione	Pyridine	Acenaphthylene	2-Pentanone	Furan	Benzo[b]thiophene	Phenol	l-Alanine	Pyrazine	Butanoic acid	Ethanedioic acid	Pentanoic acid	Urea	Cyclohexene	Propanedioic acid	L-Leucine	L-Valine	2(3H)-Furanone	Hexanoic acid	Phenylethyne	L-Proline	Glycine	Methamphetamine	Alanine	D-Galactopyranose	L-threonine	Phenylethanolamine	.delta. Amino levulinic acid	Phosphenodiimidic amide	Thiophene	Aminomalonic acid	Anthracene	Cyclohexanone	methylaminobutyric acid	L-Aspartic acid	2-Piperidinecarboxylic acid	Naphtho[2,1-b]thiophene	Creatinine	Octanoic acid	1-Naphthol	Cyclopentanecarboxylic acid	methylphenanthrene	L-phenylalanine	1H-Indole-2,3-dione	7,8-Dimethoxy-3,4-dihydro-2H-dibenzofuran-1-one	Butanedioic acid	Fructose	N,N-Dimethyl-4-phenylazo-3-(trimethylsilyl)anilin	Imidazole
SGH0V088FFD011	26811.8	703517	2.74685e+06	1.62857e+06	365402	289114	175811	1.50871e+07	3.69569e+06	724373	1.71031e+08	884425	1.2621e+06	386214	168191	1.90692e+06	1.66122e+07	11119.4	228434	75119.5	7.07493e+06	1.44791e+07	247833	183061	8.03462e+06	1.02723e+07	228732	1.91268e+06	2.13421e+06	2.53465e+07	6.54147e+06	80084	4493.82	5.61718e+06	1.1359e+06	9.27724e+06	76560.2	2.96716e+06	170272	1.17264e+06	1.27999e+06	787461	3.12993e+06	30310.3	58760.4	172205	10524.3	486234	61481.9
SGH0V159FFD011	28712.2	665825	2.71039e+06	452842	50488.9	45578.6	409149	1.46674e+07	3.68561e+06	1.00413e+06	9.91709e+07	1.80305e+06	778028	461250	169177	2.06129e+06	1.99164e+07	40191.5	239741	56882.7	9.99366e+06	1.18361e+07	255494	186170	1.04827e+07	1.474e+07	190904	2.04143e+06	910325	2.63983e+07	5.89132e+06	141792	2604.93	6.36134e+06	1.85791e+06	1.10436e+07	37403.5	2.56056e+06	288647	719079	2.40462e+06	1.08083e+06	4.66447e+06	20627.7	72706.5	152953	21008.9	133534	58776
SGH0V219FFD011	28720.8	694185	2.73354e+06	726522	153565	82227.6	136156	1.51252e+07	5.67928e+06	522631	1.08664e+08	704527	519296	285391	110425	1.68595e+06	2.07389e+07	19585.8	187926	80077.5	5.77456e+06	7.89688e+06	246014	181855	7.56443e+06	1.06505e+07	169021	1.81708e+06	850931	2.52847e+07	1.63511e+07	98571.1	8652.4	8.00624e+06	1.31819e+06	8.41713e+06	101696	3.19094e+06	283637	1.82674e+06	1.18063e+06	1.00396e+06	3.8505e+06	186311	100645	206597	8273.86	158459	77189.2
SGH0V020FFD011	29108.4	704702	3.18117e+06	716016	149536	285486	136738	1.69272e+07	4.24407e+06	1.12279e+06	1.83187e+08	3.47136e+06	620178	362090	257804	2.05428e+06	2.3575e+07	24044.8	229532	86719.8	7.35022e+06	1.45811e+07	265791	195527	9.17444e+06	1.20349e+07	248043	2.22416e+06	2.03603e+06	2.91815e+07	6.37959e+06	69357.5	12196.9	9.31904e+06	1.64375e+06	9.54788e+06	327897	2.48188e+06	241947	1.47825e+06	1.20082e+06	1.17994e+06	5.34835e+06	37846.9	44082.4	200106	8976.94	552284	92844.3
SGH0V077FFD011	30041.5	681953	2.8061e+06	425503	79798.1	86691.4	134283	6.8469e+06	6.61855e+06	496413	1.06584e+08	954857	473116	237337	112336	1.38852e+06	1.17264e+07	20144.3	163869	80095.9	3.36212e+06	4.32372e+06	235718	176962	5.32757e+06	6.41439e+06	182337	1.86057e+06	745123	2.61119e+07	2.10247e+07	31871.3	74067.7	8.72464e+06	1.20338e+06	8.70559e+06	798154	1.69925e+06	664643	4.25037e+06	2.10156e+06	356632	2.77285e+06	325951	137438	170945	12227.5	143831	221467
SGH0V191FFD011	29308.6	712496	2.91301e+06	264951	44716.4	184687	108036	1.38149e+07	5.327e+06	1.181e+06	1.53916e+08	2.40861e+06	1.92694e+06	268841	154049	1.89694e+06	2.60408e+07	14103.6	221604	79861.6	7.97699e+06	9.82846e+06	259550	193078	8.54102e+06	1.05756e+07	250482	2.00242e+06	1.49254e+06	2.61041e+07	4.56176e+06	69492.8	10677.1	7.69397e+06	1.38674e+06	1.1171e+07	143765	2.66497e+06	240277	1.48686e+06	1.06378e+06	402103	4.89808e+06	36931.3	69774.2	178999	8706.94	369630	68513.6
SGH0V302FFD011	26876.7	688195	2.83439e+06	695978	79423.5	191092	193967	1.44911e+07	5.79848e+06	492108	142717992	1.02066e+06	770547	319299	161233	3.24723e+06	1.7812e+07	23415.2	286954	81799.2	7.5346e+06	5.36017e+06	251313	185958	6.79773e+06	9.84327e+06	156779	1.2313e+06	1.35506e+06	2.05168e+07	4.40872e+06	67048.7	2478.79	2.2499e+06	1.24943e+06	8.85354e+06	19310.6	2.74162e+06	365933	622636	1.1569e+06	1.35154e+06	3.45599e+06	20507.6	64445.4	145612	10494.1	288383	37882.6
SGH0V264FFD011	28227.4	701432	2.76603e+06	728642	151328	175666	119771	1.28274e+07	4.75041e+06	714620	1.38983e+08	705851	750975	308523	61687	2.67506e+06	1.26437e+07	27449.1	272362	78815.3	5.03728e+06	3.8233e+06	254332	186598	5.80303e+06	1.13796e+07	151246	1.5116e+06	1.18927e+06	2.26815e+07	1.12461e+07	73477.5	21826.6	2.39275e+06	1.26879e+06	9.13105e+06	297010	2.50175e+06	270416	1.67814e+06	1.1721e+06	728525	3.53884e+06	78501.2	67614.7	184149	6847.56	259985	148895
SGH0V283FFD011	28405.3	674396	2.74905e+06	239953	36867.5	127450	178691	9.89249e+06	6.26881e+06	821420	1.18327e+08	3.75082e+06	874166	283716	154060	2.72922e+06	1.55275e+07	19675.5	277261	79727.8	9.36973e+06	9.58006e+06	253137	184933	8.99141e+06	1.26879e+07	200946	1.62399e+06	916566	2.40101e+07	4.15363e+06	69589.8	2551.31	2.6485e+06	1.21601e+06	1.08187e+07	48393.6	3.70344e+06	166223	987217	1.30107e+06	1.72144e+06	3.38483e+06	17274.4	62267.8	153024	9712.14	173939	52274.8
SGH0V138FFD011	28921.1	700669	3.00188e+06	447268	87373.6	191803	134419	1.19497e+07	4.41684e+06	315581	1.64252e+08	2.20985e+06	772285	335697	125346	1.89754e+06	1.46156e+07	25442.3	230950	81181.5	5.22319e+06	1.48778e+07	256663	192830	8.47965e+06	8.64166e+06	236039	2.07634e+06	1.81835e+06	2.70346e+07	4.44872e+06	63022.6	4371.56	7.4027e+06	1.4777e+06	8.19036e+06	111412	2.27522e+06	251053	808327	1.07112e+06	1.1723e+06	3.24042e+06	21418	87683.4	175901	9368.24	428696	82755.5
SGH0V078FFD011	29288.2	693917	2.76934e+06	488339	78227.8	128926	152023	1.59501e+07	4.33608e+06	451574	1.22685e+08	1.02247e+06	561999	286803	151214	1.64348e+06	1.8999e+07	11756.4	191110	80869.9	9.40728e+06	7.81031e+06	244545	184870	8.64631e+06	1.51306e+07	217403	1.81577e+06	1.05016e+06	2.55466e+07	1.63286e+07	77907	8344.02	8.07506e+06	1.42307e+06	1.09697e+07	94757.8	1.95714e+06	521351	3.25028e+06	1.36192e+06	1.03812e+06	4.06962e+06	196461	118412	216185	6721.05	213971	101588
SGH0V259FFD011	28921.2	706030	2.82955e+06	384002	77443.9	192043	142731	1.6408e+07	6.22298e+06	589098	1.52016e+08	838356	859932	285768	90900.8	2.71945e+06	2.19614e+07	23462.8	261425	79098.7	7.00935e+06	5.51128e+06	247064	185928	6.4042e+06	9.57682e+06	184537	1.49073e+06	1.42403e+06	2.25145e+07	1.67946e+07	59487.5	40557.8	2.49633e+06	1.71228e+06	1.07216e+07	465125	2.44592e+06	510554	3.21953e+06	1.66751e+06	696873	4.52185e+06	98314.6	74713.8	227533	10698.6	345621	129737
SGH0V203FFD011	31860.9	686576	2.9194e+06	338284	57615.9	187580	672653	1.37771e+07	5.87448e+06	700736	1.50383e+08	982994	947059	333288	134601	916604	1.48495e+07	32371.4	124711	82133.2	4.47268e+06	10832056	259393	196560	8.89845e+06	1.45055e+07	232275	1.87177e+06	1.97125e+06	2.64522e+07	1.85319e+07	73727.9	5631.6	1.66839e+07	1.40559e+06	9.29258e+06	85466.1	2.69317e+06	352574	2.21504e+06	3.52606e+06	1.03919e+06	3.39739e+06	269272	163940	197502	30654.5	363616	99078.5
SGH0V207FFD011	32096.8	733275	2.79113e+06	738851	156295	203584	118244	9.07775e+06	6.59872e+06	640336	1.42007e+08	1.03946e+06	543007	259506	104416	2.23338e+06	1.41962e+07	14748.2	261772	79874.9	4.27564e+06	6.8027e+06	238557	163282	6.03683e+06	9.05601e+06	192661	1.76286e+06	1.26208e+06	2.44203e+07	5.70753e+06	48083.3	6994.61	3.22231e+06	998328	7.48867e+06	79992.5	2.07804e+06	155996	939481	861965	731601	3.96726e+06	38252.9	60002.9	170106	5239.99	305388	84604.7
SGH0V129FFD011	23973	819628	2.55141e+06	824154	174816	117888	127179	5.45414e+06	6.54971e+06	523980	1.32973e+08	1.18402e+06	400884	308278	72576.2	1.42941e+06	1.44654e+07	32272.8	165787	47544.2	5.64376e+06	1.30361e+07	120396	95673.2	7.51109e+06	1.32448e+07	201075	1.89419e+06	1.17717e+06	2.49178e+07	1.25318e+07	45292	22896.2	6.45132e+06	1.35084e+06	1.2694e+07	125945	1.75122e+06	417115	2.59426e+06	1.41861e+06	672145	3.86966e+06	144271	106030	175532	5086.03	253401	136233
SGH0V028FFD011	32615.4	699601	2.70181e+06	568587	108806	179803	2.59114e+06	1.14271e+07	5.41137e+06	972392	1.59268e+08	4.03929e+06	972261	513043	151487	1.10928e+06	1.35981e+07	54429.1	157481	77621.9	5.46691e+06	1.02524e+07	254460	187777	9.45106e+06	8.98069e+06	220296	1.82602e+06	2.85794e+06	2.55327e+07	1.65437e+07	338224	4796.12	1.52049e+07	1.36024e+06	8.663e+06	87347.1	2.85071e+06	268727	1.59623e+06	1.19696e+07	1.06094e+06	3.62276e+06	173070	159960	235855	56967.5	468267	52287
SGH0V050FFD011	34166.1	725259	3.02845e+06	389441	65537.2	201667	787640	1.37017e+07	6.1554e+06	1.03126e+06	1.71839e+08	2.19305e+06	771309	484224	196673	993370	1.97127e+07	55784.8	113878	87010	1.00392e+07	1.17883e+07	271042	203945	1.0762e+07	1.45947e+07	283565	2.06421e+06	3.06206e+06	2.87053e+07	1.77653e+07	70600.8	7263.85	1.99425e+07	2.26131e+06	1.11685e+07	96957.6	3.00194e+06	945477	6.03776e+06	4.69559e+06	1.24091e+06	5.99061e+06	265835	216774	219148	24285.7	529714	86621
SGH0V202FFD011	29071.1	728029	2.80192e+06	585908	119073	230206	201768	1.51548e+07	6.17077e+06	932332	1.67627e+08	1.05392e+06	916434	319827	82440.7	2.71506e+06	2.27167e+07	17316.3	260581	82405	6.11307e+06	8.03029e+06	256356	188353	8.95154e+06	1.26284e+07	218618	1.81197e+06	2.11231e+06	2.49465e+07	7.58986e+06	108848	13332.9	3.51611e+06	1.27451e+06	9.39777e+06	164246	2.5655e+06	238757	1.48407e+06	1.69323e+06	1.32397e+06	4.265e+06	50032.5	83387.2	192525	11651.9	480160	89450.7
SGH0V206FFD011	25041.7	767465	2.4057e+06	1.0798e+06	237773	119766	66513.8	4.47776e+06	4.278e+06	855247	1.22312e+08	1.13436e+06	467440	356862	92755.7	1.21252e+06	1.96253e+07	15730.9	171326	35861.9	2.75885e+06	4.34955e+06	42344.6	63540.2	3.91309e+06	6.79606e+06	174319	1.66429e+06	1.33973e+06	2.25347e+07	1.36342e+07	75696.3	92774.1	3.92142e+06	1.00585e+06	1.2079e+07	244651	2.0445e+06	460251	2.85988e+06	2.12423e+06	362019	3.16676e+06	140623	81233.6	228414	6513.71	287012	161072
SGH0V209FFD011	27549.5	678901	2.9059e+06	690322	145649	144228	159040	1.08771e+07	3.21254e+06	591133	1.24185e+08	862448	620704	338140	227089	2.25243e+06	1.76201e+07	11851.8	251632	81814.2	5.84108e+06	4.31575e+06	253060	189402	6.15804e+06	9.11755e+06	272784	1.69152e+06	1.10751e+06	2.39144e+07	1.16973e+07	100618	12576.1	3.71904e+06	1.01048e+06	7.24993e+06	167507	2.80494e+06	211779	1.29419e+06	1.3239e+06	806336	3.42513e+06	117941	100544	193708	9083.75	224605	88918.6
SGH0V211FFD011	41685.9	843408	3.08866e+06	879536	165628	153194	1.1851e+06	1.61069e+07	6.02972e+06	1.16216e+06	1.1688e+08	1.87973e+06	629479	442817	215967	1.53855e+06	1.96275e+07	54481.8	206762	85696.1	1.09137e+07	1.39844e+07	248734	185978	1.05877e+07	1.43208e+07	252770	2.26534e+06	1.36552e+06	2.96613e+07	7.27837e+06	71508.5	3454.58	1.69754e+07	1.95935e+06	1.02489e+07	55417.6	2.7279e+06	213241	1.33339e+06	6.34872e+06	1.56205e+06	6.11802e+06	55107.3	94307.2	215140	30107	203923	79211.6
SGH0V228FFD011	27217.5	646161	2.80063e+06	460068	80513.7	123263	61826.5	9.4793e+06	4.35517e+06	220027	1.19499e+08	484075	379901	142222	71833.7	1.26505e+06	1.35729e+07	10603.9	169887	76694.4	4.65726e+06	6.80787e+06	260554	192586	4.72696e+06	5.74762e+06	165677	2.03624e+06	611170	2.82639e+07	6.96225e+06	25837.1	2995.19	1.11725e+07	565797	7.7453e+06	54131.7	1.71802e+06	150425	959375	321883	394427	2.99208e+06	125038	15936.2	169815	3449.92	161322	85672
SGH0V192FFD011	33679.3	702251	2.70758e+06	456464	76302.9	55439.3	509204	9.04587e+06	7.1091e+06	390008	1.20406e+08	1.04944e+06	461623	437709	178394	776882	1.74277e+07	29966.8	88593.9	72753	1.53995e+06	1.03152e+07	190529	143478	8.1998e+06	1.42772e+07	225242	1.90989e+06	1.36783e+06	2.7145e+07	1.95594e+07	91358.3	14353.1	1.97796e+07	1.47578e+06	9.65784e+06	119131	1.95127e+06	508230	3.17379e+06	2.84833e+06	652007	4.07928e+06	362087	227669	210524	12984.5	221657	98519.2
SGH0V246FFD011	28124.5	653247	2.89545e+06	217242	36032.1	70227.5	117701	9.45071e+06	7.52529e+06	398433	1.53604e+08	1.96611e+06	1.5054e+06	219427	222874	4.03469e+06	2.04151e+07	36520.6	310876	83815.1	6.00318e+06	3.77497e+06	269405	198542	9.25194e+06	1.26226e+07	155157	902330	673125	1.67412e+07	4.39051e+06	40079.7	8901.94	1.94972e+06	1.33955e+06	9.49715e+06	139164	2.2534e+06	180731	1.08239e+06	313363	1.59767e+06	3.8209e+06	24002	3292.53	110336	7273.69	161675	71854.9
SGH0H025FFD012	33057.9	704770	2.88792e+06	472607	80164	215744	838469	1.49729e+07	4.98534e+06	650653	1.54485e+08	1.31487e+06	700776	354571	178136	1.39796e+06	1.78158e+07	32904.3	186633	77775.5	7.87413e+06	9.09747e+06	247195	186546	8.87387e+06	1.23795e+07	204023	1.80666e+06	2.34105e+06	2.45204e+07	1.79594e+07	154979	12995.5	1.21826e+07	1.71604e+06	1.29531e+07	124275	3.34025e+06	524057	3.33832e+06	4.13916e+06	744543	4.16957e+06	225593	160826	231078	40113.1	414237	97270.8
SGH0H017FFD011	26756.4	646794	2.78786e+06	664250	133288	47945.4	230602	1.61179e+07	3.32965e+06	506151	1.03104e+08	1.03057e+06	613753	293056	162788	1.5416e+06	1.95342e+07	25710.6	181381	86523.8	1.18791e+07	1.92517e+07	266300	193242	7.77206e+06	1.3483e+07	192004	2.08922e+06	879538	2.7775e+07	5.38426e+06	40912.2	4862.69	1.47961e+07	1.37617e+06	8.73132e+06	86162.3	2.77186e+06	182772	1.2421e+06	1.63339e+06	1.57638e+06	3.62177e+06	30698.4	93133.2	187967	14128.8	155347	78093.1
SGH0H023FFD011	32830.1	704504	3.01423e+06	549631	100499	223050	606885	1.09807e+07	3.67173e+06	386590	1.67059e+08	2.22366e+06	902687	359273	191782	1.44055e+06	1.90068e+07	21935.3	189125	86484.1	6.02978e+06	1.04491e+07	268110	202925	1.10988e+07	1.62641e+07	196106	1.8879e+06	2.51512e+06	2.59048e+07	1.92886e+07	63474.1	10537.3	1.30157e+07	1.48333e+06	1.21339e+07	134561	3.44365e+06	345997	2.49761e+06	3.48571e+06	1.32503e+06	4.3326e+06	258278	182673	255981	23552.6	498173	110631
SGH0H032FFD011	29503.9	651675	2.79184e+06	441957	80291.9	90475	180162	1.55256e+07	5.56328e+06	741951	9.33662e+07	916906	894021	301577	126161	1.58511e+06	1.65209e+07	24397.6	193645	86059.2	7.64138e+06	1.3845e+07	263608	196299	7.94864e+06	1.31419e+07	197870	2.08138e+06	739076	2.67455e+07	5.15616e+06	47639	3134.37	1.22629e+07	1.44082e+06	7.46954e+06	72147.2	1.81517e+06	208794	828369	1.17733e+06	930884	3.56755e+06	36439.2	79252.7	179237	14562.3	124520	68961.5
SGH0H019FFD012	32879.6	688175	2.89394e+06	828166	166928	208041	382795	1.6747e+07	5.9652e+06	926890	1.51624e+08	1.98117e+06	873083	425516	192756	1.61615e+06	2.30143e+07	18676.1	207027	83823	1.08967e+07	9.23886e+06	263553	198574	9.04402e+06	1.22506e+07	218184	1.94667e+06	2.10719e+06	2.59174e+07	1.36925e+07	103345	4272.19	1.31225e+07	1.58526e+06	1.13332e+07	68124.9	3.24997e+06	381243	2.42618e+06	2.31665e+06	1.14986e+06	4.60108e+06	149172	111193	223636	19060.2	390580	75088.8
SGH0H013FFD011	29119.8	679970	2.86933e+06	505074	95611.8	153264	165484	1.01589e+07	5.901e+06	810041	1.3642e+08	2.26324e+06	1.97697e+06	401102	143622	1.36701e+06	1.82043e+07	13819.3	190668	83205.1	5.33326e+06	7.09937e+06	261485	193144	6.87104e+06	1.06868e+07	178282	1.85e+06	1.53447e+06	2.51292e+07	1.52125e+07	83714.5	27868.3	1.25387e+07	1.37028e+06	7.64435e+06	446906	2.63583e+06	356651	2.25309e+06	1.41435e+06	812670	4.03362e+06	220660	129597	194788	12670.9	304452	112074
SGH0H008FFD011	33515.5	692061	2.99216e+06	500344	89804.9	263720	178342	1.10331e+07	6.25196e+06	525286	1.33813e+08	937888	529874	296714	135203	1.06695e+06	1.57719e+07	24055.2	140274	85960.7	3.9963e+06	1.09228e+07	262175	197254	7.53543e+06	1.04595e+07	186323	2.05544e+06	1.1385e+06	2.79368e+07	1.05038e+07	32862.8	6153.16	1.81036e+07	1.13486e+06	7.65325e+06	125145	1.83396e+06	248877	1.54469e+06	1.24833e+06	766805	3.29821e+06	198287	162941	191789	10855.2	307700	103714
SGH0H003FFD012	28240.9	695535	2.98592e+06	542600	101462	183510	242952	1.02866e+07	6.29307e+06	561669	1.50872e+08	1.13187e+06	608924	320804	123643	1.26571e+06	1.40327e+07	21129.7	150461	86841.2	4.81234e+06	1.13734e+07	267543	199463	7.5698e+06	1.16625e+07	303620	2.02944e+06	1.72208e+06	2.70204e+07	1.13659e+07	69610.5	4969.62	1.45301e+07	1.58366e+06	7.89093e+06	82279.8	2.37178e+06	216704	1.35251e+06	1.68578e+06	867750	3.62731e+06	161938	135378	203758	13785.2	383087	71075.8
SGH0H029FFD011	30212.6	679480	2.81009e+06	904708	201491	67478.4	193271	1.74783e+07	3.68554e+06	795712	1.02545e+08	1.2277e+06	940574	252504	66618.1	1.9785e+06	2.31443e+07	19260.2	220740	85296.1	7.18461e+06	1.40164e+07	250692	180291	9.29624e+06	1.20547e+07	203472	2.10508e+06	811031	2.74961e+07	8.80664e+06	54867.9	17257.6	9.47306e+06	2.07617e+06	1.09718e+07	177510	2.32771e+06	203502	1.33694e+06	1.55658e+06	652749	4.03032e+06	58982.3	86276.2	185324	13634.4	143985	100707
SGH0H028FFD011	35232.1	697864	2.86366e+06	352347	57242.3	235979	633910	1.85823e+07	4.55423e+06	715349	1.57099e+08	1.10223e+06	1.47506e+06	383805	187149	1.35837e+06	2.46413e+07	35429.3	118631	70022.2	1.20844e+07	1.12218e+07	258855	196121	1.11086e+07	1.73866e+07	206596	1.91757e+06	2.17775e+06	2.57758e+07	1.5985e+07	63346.1	7068.64	1.4797e+07	2.27286e+06	1.62284e+07	115896	2.899e+06	514317	3.31188e+06	3.41985e+06	563664	5.08013e+06	182114	138337	228498	56808.2	463173	87345.6
SGH0V353FFD012	32543.9	664538	2.66496e+06	539730	93921.3	88414.4	825362	1.39332e+07	5.33386e+06	507966	1.13515e+08	1.47698e+06	1.4515e+06	331926	170074	1.45189e+06	2.24571e+07	31686.4	161716	80478.1	6.501e+06	6.06397e+06	255309	188544	7.00182e+06	1.57571e+07	201545	1.76643e+06	1.18992e+06	2.44887e+07	1.39272e+07	131489	5099.31	1.02647e+07	1.56783e+06	1.15157e+07	61017	3.41967e+06	311285	1.92975e+06	4.03324e+06	1.38943e+06	4.56802e+06	239483	193652	230979	30339.9	225880	65649.8
SGH0V332FFD012	0	356497	1.91842e+06	420534	1003.2	16074.6	2.46478e+06	6.11773e+06	3.6531e+06	651415	7.88594e+07	968016	298984	283474	159805	958447	1.34186e+07	43085.9	146994	45374.3	6.35136e+06	4.55547e+06	143544	111689	5.00728e+06	7.72942e+06	115596	1.18618e+06	758215	1.67168e+07	5.92726e+06	291071	2733.71	6.23392e+06	1.04617e+06	6.88108e+06	103518	1.86091e+06	323008	1.07748e+06	1.24557e+07	865154	3.13473e+06	78735.9	107983	144757	45488.1	105225	52889.4
SGH0H033FFD011	24471	735668	2.58672e+06	365732	30773.6	69715.3	222005	3.79567e+06	5.95508e+06	1.15246e+06	127340155	4.47937e+06	594972	454951	169017	689858	1.71862e+07	31086.8	74698.2	42714.4	1.00217e+06	1.10331e+07	61548	142485	4.83187e+06	8.80931e+06	197021	1.98919e+06	1.33648e+06	2.80687e+07	1.21054e+07	76830.5	20610.5	1.70251e+07	1.18961e+06	8.86179e+06	104226	1.77958e+06	428392	2.66235e+06	2.22096e+06	420436	3.37996e+06	247015	102356	176453	7468.55	235235	138891
SGH0V319FFD011	29730.2	659627	2.84591e+06	503066	94490.2	44049	133176	1.12494e+07	4.13139e+06	846071	9.90731e+07	2.23731e+06	1.31404e+06	358021	167159	1.63409e+06	2.0901e+07	23858.7	190476	82436.7	6.3291e+06	1.03879e+07	264031	193054	8.07649e+06	1.45312e+07	202584	1.96702e+06	746814	2.59245e+07	9.53612e+06	56662	2696.81	1.13661e+07	1.50571e+06	8.64213e+06	50618.6	3.27169e+06	380474	791704	980424	1.00612e+06	4.02569e+06	91393.6	98515.1	167627	12711.1	130504	58887
SGH0V316FFD011	40519	690364	2.66721e+06	592539	80687.5	174637	186988	7.76864e+06	5.6599e+06	902801	1.34659e+08	2.119e+06	2.28697e+06	351153	51339.3	1.11663e+06	1.40502e+07	40744.9	147564	68783.7	3.92387e+06	4.01549e+06	230818	170610	4.15732e+06	5.36338e+06	148625	1.61722e+06	1.40276e+06	2.22908e+07	1.65709e+07	91915.1	50461.5	1.14519e+07	880987	7.59267e+06	663223	2.76357e+06	512166	3.26635e+06	1.63973e+06	309592	3.70643e+06	285636	192515	153334	14972.1	327639	190119
SGH0V317FFD011	35551.1	653671	2.84362e+06	713861	107945	117669	181258	1.1246e+07	4.32266e+06	2.56955e+06	1.05267e+08	8.82921e+06	1.36721e+06	356858	193044	1.20354e+06	1.97159e+07	25218.5	154420	49266.8	6.64568e+06	4.6812e+06	241217	176968	6.58831e+06	8.56993e+06	235930	1.74596e+06	903046	2.37662e+07	9.92254e+06	129685	3447.2	1.23955e+07	1.1837e+06	9.06665e+06	75647.5	2.80808e+06	327914	2.0914e+06	1.36862e+06	478812	4.17075e+06	253040	200203	155016	14136.9	192900	120750
[truncated: 31 more columns]
